# Supplementary material for: Photochemotherapy Induces Interferon Type III Expression via STING Pathway
Source: Cells. 2020 Nov 10;9(11):2452. doi: 10.3390/cells9112452 (PMC7697763; doi:10.3390/cells9112452)
Supplement: Supplementary file 1 [file cells-09-02452-s001.zip › Supplementary_materials_Biskup_et_al/NIC_vs_PUVA_GSEA_detailed.xlsx]

## Sheet: Ark1
Classification	Gene Ontolofy Biological Process	ID	setSize	enrichmentScore	NES	pvalue	p.adjust	qvalues	rank	leading_edge	core_enrichment
acute inflammatory response	acute inflammatory response	GO:0002526	114	0.603041	1.65426	0.00111359	0.0237385	0.0181273	3119	tags=34%, list=15%, signal=29%	PTGER3/FCGR2B/NUPR1/FFAR3/TREM1/ASS1/CFHR1/HP/ORM1/F3/IL31RA/PTGES/CPN2/EPO/C9/PTGS2/HPR/TNFSF11/CNR1/SERPINA3/VNN1/CXCR2/F2/LBP/C8G/ACVR1/IL6R/GSTP1/TNF/CEBPB/BTK/C3/ITIH4/NLRP3/C5AR1/CREB3L3/CFH/CLU/ICAM1
behavior	behavior	GO:0007610	471	0.44864	1.31248	0.00100604	0.0237385	0.0181273	3251	tags=23%, list=15%, signal=20%	ARC/OLFM2/GDF15/TBR1/INSR/MYO15A/MCOLN3/CHRNB4/HOXD10/SNAP25/LILRB2/CNTNAP2/EFNB3/CCL3/HRH1/SGIP1/SLC6A4/SLC7A11/CALB1/GALR2/ADM2/EGR2/FGF13/NPW/MCHR1/ATP1A2/RASD2/CHRNA7/RXFP4/NR4A3/BTG2/C1QL1/FOSL1/FZD4/HOXB8/GHRHR/EPHA4/GRID1/JUN/NEUROD2/CX3CR1/LGI4/TTBK1/SHANK1/GCNT4/PTGS2/AGRP/APOE/CDH23/NR4A2/FOXA2/NR2E1/ESPN/CASR/GALR3/FOS/GAL/CNR1/FOXB1/GRP/KCNK10/OTOG/ABAT/BRS3/FZD9/TRH/TAL1/RELN/CHRNA4/…
behavior	learning	GO:0007612	115	0.555195	1.52432	0.00111483	0.0237385	0.0181273	3251	tags=30%, list=15%, signal=25%	ARC/TBR1/INSR/SNAP25/CNTNAP2/HRH1/SLC7A11/FGF13/ATP1A2/BTG2/C1QL1/FOSL1/JUN/NEUROD2/SHANK1/PTGS2/FOS/FOXB1/RELN/JPH4/DRD5/NTSR1/SLC8A2/NLGN3/SYNGAP1/NDRG4/NRGN/NPAS4/MAPK8IP2/HRH2/SHANK3/BRSK1/SLC12A5/LGMN
cardiac chamber morphogenesis	cardiac chamber morphogenesis	GO:0003206	110	0.522178	1.42833	0.00334076	0.0441406	0.0337069	5186	tags=40%, list=25%, signal=30%	TNNC1/TNNI3/WNT2/NRP1/SFRP2/MYH6/OVOL2/TGFB2/GATA6/VANGL2/MYBPC3/MYH7/CAV3/TEK/FOXH1/ROBO1/JAG1/TBX1/DNAH11/HEY2/ACVR1/NRP2/HEY1/TBX20/TGFBR3/FOXF1/SMAD6/POU4F1/SMAD7/MESP1/ZFPM1/PPP1R13L/RBM15/PROX1/NOG/FGFRL1/SMARCD3/NKX2-5/FHL2/TPM1/ADGRG6/HIF1A/WNT11/RXRA
cell adhesion	negative regulation of cell adhesion	GO:0007162	234	0.515912	1.47648	0.00104167	0.0237385	0.0181273	4776	tags=34%, list=23%, signal=27%	HRG/FCGR2B/CD300A/SPOCK1/TIGIT/WNT1/CD80/LILRB2/ASS1/IFNL1/GLI3/CASK/DTX1/VTCN1/POSTN/TGFBI/ADIPOQ/PLXNA2/CD274/FZD4/IL1RN/LRRC32/ARHGDIG/HLA-G/BCL6/LILRB1/KLF4/CD86/MIR9-1/EFNA5/ZNF703/PHLDB2/IL2/TACSTD2/ABAT/CTLA4/JAG1/FZD7/PRKG1/HAVCR2/RGCC/TNC/RND1/CEBPB/CX3CL1/LOXL3/MIR221/HOXA7/DUSP1/CDH1/DMTN/SERPINE1/IRF1/SMAD7/ACVRL1/MUC1/ZBTB7B/PLG/GBP1/SRC/PLXNC1/PLXNB1/C1QTNF1/ADAMDEC1/SDC4/NFKBID/ZC3…
cell adhesion	negative regulation of cell-cell adhesion	GO:0022408	147	0.516359	1.44265	0.00107991	0.0237385	0.0181273	4839	tags=36%, list=23%, signal=28%	FCGR2B/CD300A/TIGIT/WNT1/CD80/LILRB2/ASS1/IFNL1/GLI3/DTX1/VTCN1/ADIPOQ/CD274/IL1RN/LRRC32/HLA-G/BCL6/LILRB1/KLF4/CD86/ZNF703/IL2/ABAT/CTLA4/JAG1/PRKG1/HAVCR2/RGCC/CEBPB/LOXL3/MIR221/CDH1/IRF1/SMAD7/ZBTB7B/PLG/C1QTNF1/SDC4/NFKBID/ZC3H12A/IL2RA/ERBB2/ALOX12/PTK2/ARG2/BTN2A2/TBX21/SHH/TNFRSF14/DUSP3/CD9/PTPN6/DLG5
cell adhesion	negative regulation of hemopoiesis	GO:1903707	131	0.523447	1.44745	0.00109769	0.0237385	0.0181273	4710	tags=38%, list=22%, signal=30%	FCGR2B/PGLYRP2/IFNL1/CCL3/GLI3/DTX1/HIST1H4L/CDK6/ADIPOQ/HOXB8/TRIB1/MAFB/HLA-G/BCL6/LILRB1/IL2/INHBA/INHA/CTLA4/TAL1/PGLYRP3/GATA2/LOXL3/MIR221/HOXA9/PGLYRP4/HOXA7/LILRB3/HIST4H4/ZFP36L1/IRF1/SMAD7/ZFP36/ZBTB7B/HIST1H4D/TLR3/ZFPM1/NFKBID/ZC3H12A/RBM15/ERBB2/ZBTB46/TCTA/GPR68/GPR55/NFKBIA/TBX21/FSTL3/SHH/NFE2L2
cell migration	granulocyte migration	GO:0097530	102	0.575421	1.55683	0.00114679	0.0237385	0.0181273	3475	tags=31%, list=16%, signal=26%	CD300A/CXCL9/CXCL8/CCL3/HRH1/EDN1/CCL1/CXCR1/CXCL11/IL1RN/IL23A/CCL13/TGFB2/DAPK2/CCL16/CSF1/CCL17/CCL4/CXCL13/S100A9/CXCR2/LBP/ADGRE2/ITGA9/SCG2/CX3CL1/RARRES2/C5AR1/S100A14/EDN2/CSF3R/JAML
cell migration	myeloid leukocyte migration	GO:0097529	150	0.529895	1.48051	0.00107991	0.0237385	0.0181273	3475	tags=33%, list=16%, signal=27%	PGF/CD300A/CXCL9/CXCL8/NBL1/CCL3/HRH1/EDN1/PDGFD/ARHGEF5/CCL1/CXCR1/CYP19A1/CXCL11/IL1RN/CHGA/CX3CR1/IL23A/CCL13/TGFB2/DAPK2/TNFSF11/CCL16/VEGFA/CSF1/CCL17/CCL4/CXCL13/S100A9/CXCR2/P2RY12/LBP/ADGRE2/IL6R/ITGA9/SCG2/CX3CL1/RARRES2/C5AR1/S100A14/P2RX4/DUSP1/VEGFC/SERPINE1/FLT1/LGMN/EDN2/CSF3R/JAML
cellular response to biotic stimulus	cellular response to molecule of bacterial origin	GO:0071219	168	0.528716	1.48632	0.00107411	0.0237385	0.0181273	3373	tags=27%, list=16%, signal=23%	CD14/FCGR2B/CXCL9/CXCL8/NR1H4/CD80/LILRB2/ASS1/CCL3/HCK/CXCL11/NLRP7/CD274/IL1RN/TRIB1/CSF3/LILRB1/CX3CR1/IRF8/CD86/NOS2/IRAK2/MRC1/TNIP3/IL12B/CXCL13/CTSG/LBP/PYCARD/TNFAIP3/HAVCR2/TLR6/GSTP1/CD40/TNF/CEBPB/CX3CL1/HDAC5/NLRP3/ICAM1/SERPINE1/XBP1/TLR1/NFKBIL1/IL12A/ZFP36
cellular response to biotic stimulus	response to bacterium	GO:0009617	477	0.473199	1.38397	0.00100503	0.0237385	0.0181273	3939	tags=29%, list=19%, signal=24%	CD14/FCGR2B/CXCL9/CXCL8/FGB/C15orf48/NR1H4/REG4/CD80/PGLYRP2/LILRB2/ASS1/CCL3/VGF/LY6G6C/PRB3/MMP7/EDN1/PLA2G16/HP/HCK/SLC10A2/CLDN1/STAB1/IFIT3/ADIPOQ/ADM/CXCL11/IFIT1/NLRP7/MICA/CD274/CYP1A1/PTGES/IL1RN/TRIB1/CHGA/CSF3/EPO/GJB6/ADH7/DEFB119/SCN7A/LILRB1/JUN/ANXA3/CX3CR1/STOX2/DEFB131A/IL23A/IRF8/NLRP10/SERPINB9/PTGS2/CD86/NOS2/LYZ/IRAK2/ALPL/P2RX7/PLA2G2A/MRC1/TNIP3/FOS/IL12B/SLPI/CHIT1/CNR1/CX…
cellular response to biotic stimulus	cellular response to biotic stimulus	GO:0071216	190	0.523861	1.48304	0.00105932	0.0237385	0.0181273	3477	tags=27%, list=16%, signal=23%	CD14/FCGR2B/CXCL9/CXCL8/NR1H4/CD80/LILRB2/ASS1/CCL3/HCK/CXCL11/NLRP7/CD274/IL1RN/TRIB1/CSF3/LILRB1/CX3CR1/IRF8/CD86/NOS2/IRAK2/DDIT3/MRC1/TNIP3/IL12B/CXCL13/IGFBPL1/CTSG/LBP/PYCARD/TNFAIP3/HAVCR2/TLR6/GSTP1/CD40/TNF/CEBPB/CX3CL1/HDAC5/BTK/NLRP3/WFS1/ICAM1/SERPINE1/XBP1/TLR1/NFKBIL1/IL12A/ZFP36/TXNIP
cellular response to biotic stimulus	response to molecule of bacterial origin	GO:0002237	283	0.492588	1.41938	0.00102987	0.0237385	0.0181273	3373	tags=25%, list=16%, signal=22%	CD14/FCGR2B/CXCL9/CXCL8/NR1H4/CD80/LILRB2/ASS1/CCL3/EDN1/HCK/CLDN1/ADM/CXCL11/NLRP7/CD274/CYP1A1/PTGES/IL1RN/TRIB1/CSF3/EPO/GJB6/LILRB1/JUN/CX3CR1/IRF8/PTGS2/CD86/NOS2/IRAK2/ALPL/P2RX7/MRC1/TNIP3/FOS/IL12B/SLPI/CNR1/CXCL13/DCN/PCK1/CYP1A2/CTSG/LBP/PYCARD/PTGER1/PTGIR/TNFAIP3/HAVCR2/TLR6/GSTP1/CD40/TNF/CEBPB/CX3CL1/HDAC5/GJB2/NLRP3/IL13/C5AR1/LTA/S100A14/JUNB/ICAM1/SERPINE1/XBP1/TLR1/NFKBIL1/SPARC…
cellular response to biotic stimulus	cellular response to lipopolysaccharide	GO:0071222	161	0.516393	1.45021	0.00107411	0.0237385	0.0181273	3373	tags=27%, list=16%, signal=23%	CD14/CXCL9/CXCL8/NR1H4/CD80/LILRB2/ASS1/CCL3/HCK/CXCL11/NLRP7/CD274/IL1RN/TRIB1/CSF3/LILRB1/CX3CR1/IRF8/CD86/NOS2/IRAK2/MRC1/TNIP3/IL12B/CXCL13/CTSG/LBP/PYCARD/TNFAIP3/HAVCR2/GSTP1/CD40/TNF/CEBPB/CX3CL1/HDAC5/NLRP3/ICAM1/SERPINE1/XBP1/NFKBIL1/IL12A/ZFP36
development	morphogenesis of a branching structure	GO:0001763	171	0.528816	1.49084	0.00107066	0.0237385	0.0181273	3270	tags=30%, list=15%, signal=25%	PGF/PTCH1/WNT1/EGF/CTSZ/AREG/GCM1/COL4A1/GLI3/WNT9B/EDN1/NKX3-1/KDM5B/WNT4/WNT2/ADM/EPHA7/LGR4/NRP1/SFRP2/NTN4/HOXD11/TDGF1/PAX2/EYA1/LHX1/CASR/VEGFA/CSF1/VANGL2/CAV3/FOXA1/GPC3/LAMA1/SULF1/TACSTD2/HNF1B/DLX2/DDR1/PAK1/ACVR1/TNC/TBX20/TNF/AR/TGM2/FGFR1/ETV5/FOXF1/PKD1/NOTCH4
development	morphogenesis of an epithelium	GO:0002009	427	0.47032	1.37301	0.00100705	0.0237385	0.0181273	3204	tags=23%, list=15%, signal=20%	PGF/PTCH1/WNT10A/FMN1/INTU/WNT1/EGF/ZEB2/CTSZ/AREG/GCM1/COL4A1/GLI3/GPC6/WNT9B/EDN1/NKX3-1/KDM5B/WNT4/TBX4/FRAS1/WNT2/ADM/CSF1R/FOXN1/FZD4/EPHA4/EPHA7/LGR4/NRP1/KLF4/SFRP2/NTN4/HOXD11/KDF1/OVOL2/SERPINB5/CA9/TGFB2/BRSK2/ALDH1A2/WNT7B/FOXN4/CPLANE1/PAX2/EYA1/LHX1/TBXT/CASR/VEGFA/CSF1/PHLDB2/TGFB1I1/VANGL2/CAV3/FOLR1/FOXA1/GPC3/LAMA1/SULF1/TACSTD2/CXCR2/FOXH1/RIPK4/GPC4/HNF1B/DNAAF1/JAG1/FZD7/DDR1/…
development	morphogenesis of a branching epithelium	GO:0061138	159	0.527362	1.47738	0.00107527	0.0237385	0.0181273	3381	tags=31%, list=16%, signal=26%	PGF/PTCH1/WNT1/EGF/CTSZ/AREG/GCM1/COL4A1/GLI3/WNT9B/EDN1/NKX3-1/KDM5B/WNT4/WNT2/ADM/LGR4/NRP1/SFRP2/NTN4/HOXD11/PAX2/EYA1/LHX1/CASR/VEGFA/CSF1/VANGL2/CAV3/FOXA1/GPC3/LAMA1/SULF1/TACSTD2/HNF1B/DDR1/PAK1/ACVR1/TNC/TBX20/TNF/AR/TGM2/FGFR1/ETV5/FOXF1/PKD1/NOTCH4/WNT2B
development	pattern specification process	GO:0007389	368	0.478355	1.39122	0.00100604	0.0237385	0.0181273	3585	tags=28%, list=17%, signal=24%	ARC/PTCH1/TBR1/INTU/WNT1/DMRTA2/PKD1L1/ZEB2/LRRC6/CYP26B1/STC1/DNAAF4/HOXD10/HOXD8/NBL1/GLI3/EDN1/NKX3-1/EGR2/WNT2/PLXNA2/HES4/LHX3/BTG2/BHLHE41/BARX1/HOXB8/MAFB/DNAH5/DAND5/NRP1/SFRP2/HOXD3/HOXD11/OVOL2/TDGF1/MMP21/ADGRG1/ALDH1A2/WNT7B/FOXN4/PAX2/EYA1/LHX1/FOXA2/TBXT/DDIT3/CHRD/ALX4/HES2/VANGL2/FOLR1/FOXA1/FOXB1/GDF3/GPC3/GREM2/FOXH1/CFAP53/ROBO1/HNF1B/DNAAF1/EMX1/RELN/TBX1/DNAH11/DNAI2/DLX2/HOX…
development	branching morphogenesis of an epithelial tube	GO:0048754	131	0.560524	1.54997	0.00109769	0.0237385	0.0181273	3381	tags=33%, list=16%, signal=28%	PGF/PTCH1/WNT1/EGF/CTSZ/AREG/COL4A1/GLI3/WNT9B/EDN1/NKX3-1/KDM5B/WNT4/WNT2/LGR4/NRP1/SFRP2/HOXD11/PAX2/EYA1/LHX1/CASR/VEGFA/CSF1/VANGL2/CAV3/FOXA1/GPC3/LAMA1/TACSTD2/HNF1B/DDR1/PAK1/ACVR1/TNC/TBX20/TNF/AR/ETV5/FOXF1/PKD1/NOTCH4/WNT2B
development	regionalization	GO:0003002	285	0.506156	1.45889	0.00102775	0.0237385	0.0181273	3204	tags=27%, list=15%, signal=23%	ARC/PTCH1/TBR1/INTU/WNT1/DMRTA2/PKD1L1/ZEB2/CYP26B1/HOXD10/HOXD8/NBL1/GLI3/EDN1/NKX3-1/EGR2/WNT2/PLXNA2/HES4/LHX3/BTG2/BHLHE41/BARX1/HOXB8/MAFB/NRP1/SFRP2/HOXD3/HOXD11/OVOL2/TDGF1/ADGRG1/ALDH1A2/WNT7B/FOXN4/PAX2/LHX1/FOXA2/TBXT/DDIT3/CHRD/ALX4/HES2/VANGL2/FOXA1/FOXB1/GDF3/GPC3/GREM2/FOXH1/ROBO1/HNF1B/DNAAF1/EMX1/RELN/TBX1/DLX2/HOXB9/HEY2/HOXC13/ACVR1/NRP2/GLI1/TBX20/AXIN2/NKD1/HOXB5/AR/HOXA9/HES7…
endocrine system	organic hydroxy compound metabolic process	GO:1901615	442	0.457657	1.33792	0.00100503	0.0237385	0.0181273	3392	tags=19%, list=16%, signal=16%	NPC1L1/PLB1/AKR1C3/CYP21A2/ADH1C/BAAT/TPH1/ZEB2/AKR1C2/CRYM/CYP26B1/NR1H4/ACTN3/RDH12/HRH1/PLEK/SLC7A11/INPP5J/MAOA/AKR1C4/WNT4/SRD5A2/GALR2/TG/GC/OCA2/PLD4/ALDH3B2/CYP19A1/HSD17B3/MOGAT3/SORL1/CYP1A1/PSAT1/ADCYAP1R1/ADH7/IFNG/DIO1/LDHD/SULT1C4/ALOX15/GCNT4/TGFB2/DUOX2/ALDH1A2/APOE/CYP4F12/NR4A2/ITPKA/DISP3/CFTR/DCT/SEC14L2/APOF/CYP4F3/AKR1B10/DIO3/PCK1/PTH1R/DIO2/ABAT/MAS1/AOC2/SULT2B1/EPAS1/NTS…
endocrine system	regulation of hormone secretion	GO:0046883	218	0.513853	1.46795	0.00104058	0.0237385	0.0181273	3261	tags=24%, list=15%, signal=21%	FFAR3/FGB/NR1H4/SNAP25/ADRA2B/NNAT/EDN1/NKX3-1/KDM5B/FAM3D/ADIPOQ/HNF4A/CYP19A1/RASL10B/RAPGEF4/NPPA/GHRHR/SPP1/CHGA/SCT/IFNG/NOS2/BRSK2/HCAR2/TNFSF11/EFNA5/FOXA2/CASR/SYBU/CFTR/INHBA/GAL/ADRA2A/CNR1/EPHA5/GRP/INHA/SYT9/ABAT/KCNB1/KCNS3/TRH/CACNA1C/RAPGEF3/KCNG2/CRHBP/IL11/TNF/ANO1/FGFR1/CLTRN/PIM3/ILDR1
endocrine system	regulation of hormone levels	GO:0010817	424	0.509417	1.48721	0.00100705	0.0237385	0.0181273	3261	tags=25%, list=15%, signal=22%	PLB1/AKR1C3/CYP21A2/AKR1C2/CTSZ/FFAR3/CRYM/CYP26B1/FGB/NR1H4/SNAP25/RDH12/ADRA2B/VGF/NNAT/EDN1/NKX3-1/KDM5B/AKR1C4/PCSK1N/WNT4/SRD5A2/MME/FAM3D/TG/ADIPOQ/HNF4A/ADM/CYP19A1/HSD17B3/ACE/RASL10B/RAPGEF4/NPPA/CYP1A1/FZD4/EGR1/GHRHR/SPP1/CHGA/PCLO/COLQ/ADH7/SCT/IFNG/EXOC3L1/DIO1/SLC22A1/GCNT4/DUOX2/NOS2/BRSK2/HCAR2/ALDH1A2/TNFSF11/EFNA5/FOXA2/CMA1/CASR/SYBU/CFTR/SELENOM/KLK6/INHBA/GAL/ADRA2A/AKR1B15/C…
endocrine system	hormone secretion	GO:0046879	258	0.516245	1.4839	0.00103627	0.0237385	0.0181273	2812	tags=22%, list=13%, signal=20%	FFAR3/FGB/NR1H4/SNAP25/ADRA2B/VGF/NNAT/EDN1/NKX3-1/KDM5B/FAM3D/ADIPOQ/HNF4A/ADM/CYP19A1/RASL10B/RAPGEF4/NPPA/FZD4/GHRHR/SPP1/CHGA/PCLO/SCT/IFNG/EXOC3L1/NOS2/BRSK2/HCAR2/TNFSF11/EFNA5/FOXA2/CASR/SYBU/CFTR/SELENOM/INHBA/GAL/ADRA2A/CNR1/EPHA5/GRP/INHA/SYT9/ABAT/KCNB1/KCNS3/HNF1B/TRH/CACNA1C/MAFA/RAPGEF3/KCNG2/CRHBP/IL11/TNF/BTK/ANO1
endocrine system	hormone metabolic process	GO:0042445	181	0.536068	1.51559	0.00106496	0.0237385	0.0181273	3225	tags=30%, list=15%, signal=25%	PLB1/AKR1C3/CYP21A2/AKR1C2/CTSZ/FFAR3/CRYM/CYP26B1/RDH12/AKR1C4/PCSK1N/WNT4/SRD5A2/MME/TG/ADM/CYP19A1/HSD17B3/ACE/CYP1A1/EGR1/GHRHR/SPP1/COLQ/ADH7/IFNG/DIO1/GCNT4/DUOX2/ALDH1A2/CMA1/SELENOM/KLK6/GAL/AKR1B15/CPA3/DIO3/FOXA1/SERPINA6/DIO2/HSD17B1/CTSG/CGB3/DHRS2/CRHBP/ALDH8A1/STC2/TNF/DUOX1/SLC5A5/FGFR1/CYP11A1/AKR1C1/BCO2
endocrine system	hormone transport	GO:0009914	264	0.523761	1.50539	0.00103627	0.0237385	0.0181273	2812	tags=23%, list=13%, signal=20%	FFAR3/CRYM/FGB/NR1H4/SNAP25/ADRA2B/VGF/NNAT/EDN1/NKX3-1/KDM5B/FAM3D/ADIPOQ/HNF4A/ADM/CYP19A1/RASL10B/RAPGEF4/NPPA/FZD4/GHRHR/SPP1/CHGA/PCLO/SCT/IFNG/EXOC3L1/SLC22A1/NOS2/BRSK2/HCAR2/TNFSF11/EFNA5/FOXA2/CASR/SYBU/CFTR/SELENOM/INHBA/GAL/ADRA2A/CNR1/EPHA5/GRP/INHA/SYT9/ABAT/KCNB1/KCNS3/HNF1B/TRH/CACNA1C/MAFA/RAPGEF3/KCNG2/CRHBP/IL11/TNF/BTK/ANO1
endothelial cell migration	endothelial cell migration	GO:0043542	193	0.490098	1.38925	0.00422386	0.0481288	0.0367523	3602	tags=27%, list=17%, signal=23%	HRG/STC1/EGR3/EDN1/PTPRM/RAB13/ANGPT4/AMOT/SMOC2/ITGB3/ANXA3/NRP1/KLF4/MIR29A/PTGS2/TDGF1/APOE/NR2E1/VEGFA/NR4A1/CXCL13/DCN/MIR150/TEK/MIR320A/ROBO1/PRSS3P2/FAP/RHOB/NRP2/GATA2/RGCC/CD40/MIR196A1/SCG2/HDAC5/MIR221/LOXL2/ATOH8/PXN/HMOX1/FGFR1/EFNB2/P2RX4/VEGFC/LGMN/SPARC/ACVRL1/S100P/BCAR1/HSPB1/PLK2
epidermal cell differentiation	epidermal cell differentiation	GO:0009913	205	0.492973	1.40048	0.00315126	0.0441406	0.0337069	3667	tags=29%, list=17%, signal=24%	PTCH1/AKR1C3/INTU/MCOLN3/KRT3/CYP26B1/LIPM/KRTAP5-1/KRT1/ESRP1/FOSL2/FOXN1/KRT4/KRT2/FA2H/FLG/KRTAP5-8/KLF4/KDF1/OVOL2/KRT5/LOR/KRT18/POU4F3/CELA2A/CD109/GDF3/KRT40/KRT75/KRT78/KRTAP5-5/KRT85/KRT39/PPL/SULT2B1/JAG1/HEY2/KRT79/SPRR2D/OVOL1/PALLD/GLI1/MAFF/HOXA7/H2AFY2/CSTA/FGFR1/MYCL/SFN/WHRN/ZFP36L1/KRT81/HRNR/ZFP36/TXNIP/KRT86/ERRFI1/MAFG/TMEM79
epithelial cell differentiation	regulation of epithelial cell differentiation	GO:0030856	122	0.522477	1.43905	0.00332594	0.0441406	0.0337069	3788	tags=36%, list=18%, signal=30%	PTCH1/ZEB2/WNT9B/ESRP1/ADIPOQ/FOXN1/S1PR3/IFNG/PROC/KDF1/OVOL2/PAX2/CD109/LHX1/FOXE3/GDF3/MIR150/TMEM100/WWTR1/SULT2B1/JAG1/HEY2/TNF/CEBPB/S1PR2/IL13/CDKN1C/MAFF/HOXA7/ATOH8/H2AFY2/MYCL/SFN/ZFP36L1/SERPINE1/NOTCH4/ACVRL1/ZFP36/RFX3/ERRFI1/MESP1/MAFG/CLDN5/BTG1
erythrocyte differentiation	erythrocyte differentiation	GO:0030218	107	0.561557	1.53185	0.00112233	0.0237385	0.0181273	5285	tags=36%, list=25%, signal=27%	MPIG6B/CDK6/ALAS2/RHAG/MAFB/BCL6/EPO/KLF2/RHEX/VEGFA/INHBA/GATA1/INHA/TAL1/EPAS1/GATA2/MIR221/ZNF16/SPI1/TGFBR3/ZFP36L1/DMTN/ZFP36/NFE2L1/ZFPM1/ISG15/ACVR2A/CEBPG/STAT1/HSPA1A/HIPK2/G6PD/JMJD6/HIF1A/MB/P4HTM/HSPA1B/KLF13
fatty acid derivative metabolic process	fatty acid derivative metabolic process	GO:1901568	137	0.507303	1.40668	0.0043573	0.0491293	0.0375163	4464	tags=31%, list=21%, signal=24%	AKR1C3/AKR1C2/EDN1/AKR1C4/ALOXE3/PLA2G4C/CYP1A1/PTGES/TBXAS1/ALOX15/PTGS2/CYP4F12/ELOVL7/CYP2B6/CYP4F3/PTGR1/CYP1A2/PLA2G3/ELOVL3/DPEP1/ELOVL4/DAGLA/GGT7/LTC4S/CYP4F22/CYP2E1/FAAH2/PLA2G10/PRXL2B/EDN2/CYP2C18/GGTLC1/GGTLC3/SCD5/GGT2/THEM5/DGAT2/ALOX12/GGT3P/ABHD16A/PPT2/GGTLC2
innate immune system	pattern recognition receptor signaling pathway	GO:0002221	158	0.529463	1.48246	0.00107875	0.0237385	0.0181273	5523	tags=36%, list=26%, signal=27%	CD14/CD300A/TREML4/LILRA4/FGB/NR1H4/PGLYRP2/IRF7/RSAD2/LGR4/USP17L2/CD300LF/IRAK2/TNIP3/COLEC12/MARCO/S100A9/NLRP6/LBP/TNFAIP3/PGLYRP3/HAVCR2/TLR6/BTK/PGLYRP4/S100A14/DDX58/IRF4/IRF1/TLR1/NFKBIL1/IFIH1/TLR3/NR1H3/IKBKG/TLR9/TLR10/DHX58/TYRO3/DDX60/NFKBIA/RELA/RIPK1/RIOK3/HSPA1A/LY96/TICAM1/TNIP1/LTF/RFTN1/HSPA1B/TRAF3/INAVA/PELI1/TNIP2/NOD2/GPATCH3
innate immune system	toll-like receptor signaling pathway	GO:0002224	114	0.581904	1.59627	0.00111359	0.0237385	0.0181273	4091	tags=27%, list=19%, signal=22%	CD14/CD300A/TREML4/LILRA4/FGB/NR1H4/IRF7/RSAD2/LGR4/CD300LF/IRAK2/TNIP3/COLEC12/S100A9/NLRP6/LBP/TNFAIP3/HAVCR2/TLR6/BTK/S100A14/IRF4/IRF1/TLR1/NFKBIL1/TLR3/NR1H3/IKBKG/TLR9/TLR10/TYRO3
multi-multicellular organism process	female pregnancy	GO:0007565	161	0.520616	1.46207	0.00107411	0.0237385	0.0181273	2804	tags=24%, list=13%, signal=21%	PGF/HMX3/TRO/ENDOU/RLN2/STC1/RLN1/ADRA2B/AMBP/MMP7/WNT4/PRLR/ADM/TAC3/NPPA/FOSL1/PSG11/SPP1/PTHLH/EPO/STOX2/RGS2/PTGS2/AGRP/OVGP1/FOS/CNR1/SLC38A3/SCGB1A1/DDR1/CLIC5/MMP9/CRHBP/HAVCR2/STC2/FOSB/AR/GJB2
multi-multicellular organism process	multi-multicellular organism process	GO:0044706	187	0.506762	1.43372	0.00106045	0.0237385	0.0181273	2911	tags=24%, list=14%, signal=21%	PGF/HMX3/TRO/ENDOU/RLN2/STC1/RLN1/SLC6A4/ADRA2B/AMBP/MMP7/EDN1/WNT4/PRLR/ADM/TAC3/PLA2G4C/NPPA/CYP1A1/FOSL1/PSG11/SPP1/PTHLH/EPO/STOX2/RGS2/PTGS2/AGRP/OVGP1/TBXT/FOS/CNR1/SMCP/SLC38A3/SCGB1A1/DDR1/CLIC5/MMP9/CRHBP/HAVCR2/STC2/FOSB/AR/GJB2/MAFF
negative regulation of locomotion	negative regulation of cellular component movement	GO:0051271	275	0.47182	1.35811	0.00206612	0.0359396	0.0274443	3349	tags=24%, list=16%, signal=20%	HRG/CD300A/IGFBP3/ARAP3/STC1/NBL1/ADORA3/WNT4/SEMA3D/NAV3/PTPRM/ADIPOQ/SEMA6B/CYP19A1/SEMA5B/ANGPT4/LIMCH1/TRIB1/PTPRR/KCNE3/CX3CR1/NRP1/KLF4/SFRP2/MIR29A/PODN/LRP1/ADGRG1/RGN/APOE/ARPIN/PHLDB2/CHRD/PIP5KL1/CXCL13/DCN/SULF1/TACSTD2/MIR320A/ROBO1/EPPK1/JAG1/PRKG1/DPEP1/SEMA3B/RHOB/RGCC/C16orf45/GSTP1/SEMA7A/MIR196A1/CX3CL1/HDAC5/NDRG4/MIR221/HOXA7/HMOX1/TGFBR3/DUSP1/CDH1/PTPRU/SERPINE1/TMIGD3/SMAD…
nervous system	axon guidance	GO:0007411	225	0.522628	1.4944	0.00104058	0.0237385	0.0181273	4673	tags=37%, list=22%, signal=29%	PTCH1/TBR1/EFNB3/GLI3/GRB10/KIF5A/SEMA3D/BOC/EGR2/PTPRM/SEMA6B/PLXNA2/CSF1R/NR4A3/LHX3/SEMA5B/EPHA4/EPHA7/DPYSL5/LAMA2/CNTN4/NRP1/NTN4/EFNA2/POU4F3/EFNA5/LHX1/VEGFA/GAB2/GFRA3/EPHB3/VANGL2/SPTA1/EPHA5/NRCAM/ROBO1/APBB2/RELN/EPHA8/CRMP1/SEMA3B/ARX/PALLD/NRP2/SEMA7A/LAMB2/VLDLR/ROBO3/OPHN1/ZSWIM4/PLA2G10/SHANK3/EFNB2/SPTBN5/LHX2/SPTBN4/SIAH1/RAP1GAP/SRC/PLXNC1/PLXNB1/ISL2/GRB7/UNC5B/GPC1/SEMA4A/SHC…
nervous system	pallium development	GO:0021543	148	0.539351	1.50645	0.00107991	0.0237385	0.0181273	2683	tags=22%, list=13%, signal=19%	TBR1/DMRTA2/ZEB2/CNTNAP2/GLI3/HTR6/SRD5A2/CDK6/FGF13/NR4A3/BTG2/CDK5R2/TMEM108/ANXA3/NRP1/LRP1/ADGRG1/SLC32A1/NR2E1/KDM6B/CDH2/EPHA5/P2RY12/ROBO1/MAS1/EMX1/RELN/DLX2/ARX/NRP2/C16orf45/MFSD2A
nervous system	regulation of signaling receptor activity	GO:0010469	420	0.55335	1.61544	0.00100705	0.0237385	0.0181273	3583	tags=36%, list=17%, signal=31%	ARC/PGF/GDF15/FCGR2B/TNFSF15/WNT10A/CXCL9/CACNG8/WNT1/PYY2/CXCL8/ENDOU/EGF/RLN2/IL17F/IL5/RLN3/STC1/INHBE/HDGFL3/AREG/FGF6/FGF21/NBL1/IFNL1/CCL3/RLN1/ADRA2B/VGF/WNT9B/LY6G6D/EDN1/PDGFD/WNT4/PMCHL2/FAM3D/TG/ADM2/CCL1/UTS2B/GPRC5A/PSCA/WNT2/FGF13/ADIPOQ/ADM/CLCF1/CXCL11/OSGIN1/PROK1/FGF9/IL15/NPPA/SHISA8/EPGN/IL1RN/SPP1/IL31/DAND5/CSF3/PTHLH/EPO/SCT/IFNG/CALCR/ANXA3/NRP1/SFRP2/IL23A/CCL13/PATE4/GDF…
nervous system	axon development	GO:0061564	431	0.473699	1.38308	0.00100604	0.0237385	0.0181273	4064	tags=26%, list=19%, signal=22%	PTCH1/TBR1/NCAM2/ZEB2/MAP6/EFNB3/GLI3/GRB10/KIF5A/SEMA3D/BOC/EGR2/PTPRM/FGF13/SEMA6B/PLXNA2/CSF1R/NR4A3/LHX3/SEMA5B/ISLR2/EPHA4/EPHA7/NEFM/SPP1/DPYSL5/LAMA2/EPHA3/CNTN4/JUN/NRP1/KLF4/NTN4/EFNA2/BRSK2/POU4F3/APOE/PAX2/EFNA5/LHX1/NR4A2/NR2E1/VEGFA/GAB2/GFRA3/EPHB3/VANGL2/SPTA1/CDH2/CNR1/EPHA5/FOLR1/FOXB1/NRCAM/SPRY3/ROBO1/LINGO1/APBB2/RELN/EPHA8/NGFR/DDR1/CRMP1/RTN4RL2/SEMA3B/ARX/PAK1/PALLD/NRP2/CT…
nervous system	neural precursor cell proliferation	GO:0061351	127	0.558354	1.54103	0.00110132	0.0237385	0.0181273	3204	tags=25%, list=15%, signal=22%	OTP/WNT1/EGF/DMRTA2/ZEB2/CTSZ/GLI3/SLC6A4/WNT2/FGF13/BTG2/CX3CR1/ADGRG1/NR2E1/VEGFA/DISP3/DCT/CDH2/FZD9/EML1/EMX1/ARX/GATA2/TRIM71/DAGLA/CX3CL1/NES/C5AR1/FGFR1/VEGFC/LIMS2/LHX2
nervous system	central nervous system neuron differentiation	GO:0021953	136	0.517241	1.43553	0.00108814	0.0237385	0.0181273	3235	tags=27%, list=15%, signal=23%	PTCH1/TBR1/SPOCK1/OTP/WNT1/ZEB2/HOXD10/GLI3/WNT9B/WNT2/CSF1R/LHX3/BTG2/EPHA4/MDGA1/NRP1/SFRP2/FOXN4/LHX1/NR4A2/NR2E1/EPHB3/INHBA/ROBO1/EMX1/TAL1/DLX2/ARX/NRP2/GATA2/TBX20/OPHN1/SHANK3/CSNK1E/LHX6/POU4F1/SPTBN4
nervous system	neuron projection guidance	GO:0097485	226	0.525069	1.50205	0.00104058	0.0237385	0.0181273	4673	tags=37%, list=22%, signal=29%	PTCH1/TBR1/EFNB3/GLI3/GRB10/KIF5A/SEMA3D/BOC/EGR2/PTPRM/SEMA6B/PLXNA2/CSF1R/NR4A3/LHX3/SEMA5B/EPHA4/EPHA7/DPYSL5/LAMA2/CNTN4/NRP1/NTN4/EFNA2/POU4F3/EFNA5/LHX1/VEGFA/GAB2/GFRA3/EPHB3/VANGL2/SPTA1/EPHA5/NRCAM/DPYSL4/ROBO1/APBB2/RELN/EPHA8/CRMP1/SEMA3B/ARX/PALLD/NRP2/SEMA7A/LAMB2/VLDLR/ROBO3/OPHN1/ZSWIM4/PLA2G10/SHANK3/EFNB2/SPTBN5/LHX2/SPTBN4/SIAH1/RAP1GAP/SRC/PLXNC1/PLXNB1/ISL2/GRB7/UNC5B/GPC1/SEM…
peptidyl-amino acid modification	regulation of peptidyl-tyrosine phosphorylation	GO:0050730	216	0.495191	1.41236	0.00313152	0.0441406	0.0337069	3714	tags=26%, list=18%, signal=22%	HRG/CD300A/EGF/IL5/CD80/AREG/HPX/IFNL1/PDGFD/GPRC5A/ADIPOQ/CLCF1/ACE/CSF1R/IL15/ANGPT4/IL31RA/EPGN/EPHA4/EPHA7/ITGB3/CSF3/EPO/IFNG/NRP1/SFRP2/IL23A/TDGF1/EFNA5/VEGFA/IL2/IL12B/ADRA2A/GATA1/TAL1/RELN/IL11/IL6R/ZFYVE28/CD40/PTK6/ENPP2/IL13/MIR221/TNFSF18/ICAM1/NCF1/DMTN/DLG3/IL3/IL12A/IL6ST/ERRFI1/SRC/EHD4/NEURL1
positive regulation of protein complex assembly	positive regulation of protein complex assembly	GO:0031334	247	0.494027	1.41594	0.002079	0.0359396	0.0274443	4555	tags=23%, list=22%, signal=18%	HRK/FMN1/LMOD1/NPHS1/MPP7/IL5/PLEK/HCK/NAV3/ARHGEF5/FOSL1/CSF3/IFNG/JUN/TTBK1/ALOX15/ARPIN/VEGFA/BMF/CAV3/CXCL13/LMOD2/P2RY12/LMOD3/HNF1B/TAL1/JCHAIN/PYCARD/PAK1/TLR6/CTTN/TNF/MYO1C/FES/BAIAP2/CLU/CLTRN/ICAM1/FSCN1/PINK1/PICK1/WARS/CDC42EP4/SRC/PMAIP1/TPPP3/WASHC1/PFN2/WASH3P/CDC42EP2/AIM2/SPIRE2/CDT1/WHAMM/WNT10B/HSPA1A
positive regulation of small molecule metabolic process	positive regulation of small molecule metabolic process	GO:0062013	114	0.527325	1.44655	0.00334076	0.0441406	0.0337069	2643	tags=21%, list=13%, signal=19%	EGF/INSR/NR1H4/ACTN3/HRH1/RCVRN/WNT4/ADIPOQ/MLXIPL/NR4A3/ADCYAP1R1/PID1/C1QTNF2/GUCA1A/IFNG/PTGS2/NOS2/RGN/P2RX7/PPP1R3G/PTH1R/MAS1/NTSR1/TNF
protease activity	negative regulation of peptidase activity	GO:0010466	192	0.519858	1.4728	0.00105597	0.0237385	0.0181273	3323	tags=25%, list=16%, signal=21%	HRG/SPOCK1/WFDC2/SERPINB2/AMBP/SERPINE3/PCSK1N/TFPI2/ITIH2/NLRP7/SORL1/SPINK4/PI16/KLF4/CST6/SFRP2/SERPINB9/PTGS2/SERPINB5/PAX2/CD109/VEGFA/COL6A3/WFDC3/SLPI/FETUB/GPC3/PI15/SERPINA3/SERPINA6/WFDC8/ITIH3/WFIKKN2/NGFR/DPEP1/MMP9/CST7/C3/ITIH4/WFIKKN1/CSTA/SERPINB8/SFN/RFFL/ECM1/SERPINE1/SH3RF1/COL7A1
protein kinase activity	activation of protein kinase activity	GO:0032147	292	0.47599	1.37198	0.00102669	0.0237385	0.0181273	2860	tags=18%, list=14%, signal=16%	GDF15/TNFSF15/CD300A/EGF/INSR/ADRA2B/NKX3-1/PRLR/GPRC5A/MUC20/FGF13/TP73/CHRNA7/PROK1/ANGPT4/EPGN/ITGB3/EPO/C1QTNF2/CHI3L1/IL23A/TNFRSF10B/DUSP5/GADD45G/TGFB2/TDGF1/WNT7B/TNFSF11/MAP3K8/EFNA5/IRAK2/P2RX7/VEGFA/SHC2/IL12B/ERN2/ADRA2A/ADRB2/FPR1/GPRC5D/PAK6/MAS1/GADD45B/PAK1/TLR6/RGCC/IL6R/TNF/ANG/GADD45A/S1PR2/ERN1/MAP3K14/C5AR1
receptor-mediated endocytosis	receptor-mediated endocytosis	GO:0006898	248	0.485182	1.39155	0.00415369	0.0479666	0.0366285	3311	tags=25%, list=16%, signal=21%	ARC/CD14/FCGR2B/CACNG8/CXCL8/ENDOU/EGF/SNAP25/ALB/AMN/HPX/SGIP1/AMBP/FOLR2/HP/STAB1/TMPRSS15/CXCR1/ADM/SORL1/TMPRSS4/CD5L/TMEM108/ITGB3/LILRB1/ACKR2/LRP1/HPR/APOE/VEGFA/RAMP1/MRC1/HPCA/ADRB2/CAV3/COLEC12/FOLR1/MARCO/MEGF10/PLA2R1/CXCR2/HBA2/JCHAIN/CAV2/CALCRL/CALY/CTTN/NLGN3/HBA1/LOXL3/ENPP2/NEDD4/VLDLR/LOXL2/OPHN1/EFNB2/CLU/PGBD1/SERPINE1/ILDR1/SPARC
regulation of blood pressure	regulation of blood pressure	GO:0008217	145	0.517937	1.4452	0.0010846	0.0237385	0.0181273	3466	tags=32%, list=16%, signal=27%	TNNI3/CTSZ/FFAR3/ADRA2B/EDN1/MME/SLC2A5/POSTN/ADM2/UTS2B/ATP1A2/ADIPOQ/ADM/ACE/RASL10B/NPPA/CHGA/ASIC2/MYH6/PTGS2/NOS2/CYP4F12/GCGR/CMA1/NCALD/ADRB2/ADRB3/AVPR1B/CNR1/CPA3/SPX/ABAT/BRS3/CTSG/DRD5/NTSR1/KLK1/AR/HMOX1/QRFP/P2RX4/VEGFC/SGK1/EDN2/ACVRL1/UTS2
regulation of ion transport	positive regulation of calcium ion transport	GO:0051928	104	0.541347	1.47165	0.0011325	0.0237385	0.0181273	3513	tags=29%, list=17%, signal=24%	CXCL9/STC1/CCL3/CASK/TRPV3/MCHR1/CXCL11/STAC2/ADCYAP1R1/KCNE3/CALCR/HAP1/RGN/P2RX7/CASR/CCL4/EHD3/F2/ANK2/CAMK2A/GSTM2/NTSR1/CX3CL1/IL13/CEMIP/TRPC3/WFS1/P2RX4/TRPC1/PDGFRB
regulation of ion transport	positive regulation of transmembrane transport	GO:0034764	167	0.524041	1.47332	0.00107527	0.0237385	0.0181273	2848	tags=22%, list=13%, signal=19%	ARC/CXCL9/ABCB1/INSR/FGF21/GALR2/ADIPOQ/CXCL11/TESC/NR4A3/NPPA/STAC2/KCNE3/C1QTNF2/CALCR/KCNC1/CNKSR3/HAP1/RGN/P2RX7/CFTR/GAL/ADRB2/GPC3/EHD3/F2/ANK2/RELN/FXYD1/GSTM2/NTSR1/NLGN3/CX3CL1/C3/ANK3/IL13/CEMIP
regulation of ion transport	regulation of transmembrane transport	GO:0034762	461	0.460769	1.34736	0.00100503	0.0237385	0.0181273	3064	tags=22%, list=14%, signal=19%	ARC/KCNF1/CXCL9/ABCB1/SCN4A/CACNG8/INSR/KCNK7/HCN4/FGF21/EDN1/GRB10/RRAD/GALR2/TRPM5/KCNJ12/ATP1A2/ADIPOQ/CXCL11/TESC/KCNQ3/NR4A3/NPPA/STAC2/SHISA8/CACNA1G/PID1/KCNN2/SCN11A/ASIC2/FXYD6/EPO/KCNE3/C1QTNF2/SCN7A/CATSPER4/KCNA4/CALCR/ANXA3/CACNG1/RGS2/KCNC1/GEM/CNKSR3/SHANK1/HAP1/TRIB3/CLCNKB/NETO2/RGN/P2RX7/HPCA/CFTR/KCNA7/GAL/KCNJ4/ADRA2A/ADRB2/CAV3/GPC3/KCNJ15/KCNK10/KCNK16/OSTN/SCN2A/EHD3/F2/KCN…
response to corticosteroid	response to corticosteroid	GO:0031960	143	0.50628	1.41245	0.00325733	0.0441406	0.0337069	3639	tags=30%, list=17%, signal=25%	AKR1C3/CDO1/STC1/AREG/ASS1/CDKN1A/EDN1/TAT/CLDN1/ADIPOQ/ADM/SSTR2/FOSL1/IL1RN/GHRHR/EPO/CSN1S1/CALCR/ANXA3/PTGS2/WNT7B/ALPL/FOS/PCK1/TRH/UCP3/GPR83/GSTP1/TNF/FOSB/GJB2/NPAS4/FBXO32/ICAM1/DUSP1/PTPRU/DDIT4/ZFP36L1/SPARC/ZFP36/PCK2/ERRFI1/SRC
response to external stimulus	response to extracellular stimulus	GO:0009991	464	0.45156	1.32058	0.00100604	0.0237385	0.0181273	3582	tags=20%, list=17%, signal=17%	GDF15/AKR1C3/KIAA1324/NUAK2/UCP1/CYP26B1/STC1/ATF3/NR1H4/FGF21/ALB/ASS1/CDKN1A/SGIP1/SLC6A4/VGF/WNT9B/MMP7/PCSK1N/WNT4/SRD5A2/FOLR2/POSTN/CLPSL2/ADIPOQ/ADM/SESN2/IL15/SSTR2/CYP1A1/FOSL1/SPP1/EPO/LRCOL1/JUN/SFRP2/KIF26A/PTGS2/ALDH1A2/APOE/UPP1/PAX2/ALPL/GCGR/NR4A2/P2RX7/FOXA2/CASR/DDIT3/HPCA/FOS/BHLHA15/SLC6A19/ADRB2/CBS/CNR1/FOLR1/GDF3/LIPG/PCK1/SPX/P2RY12/KCNB1/SLC38A3/UCP3/FOXA3/MAP1LC3B2/STC2/…
response to interferon-gamma	response to interferon-gamma	GO:0034341	173	0.533716	1.50427	0.00107411	0.0237385	0.0181273	4612	tags=34%, list=22%, signal=26%	UBD/HPX/ASS1/CCL3/OASL/EDN1/HCK/CLDN1/CCL1/IRF7/HLA-G/IFNG/CCL13/IRF8/TDGF1/NOS2/CCL16/AQP4/MRC1/HLA-DQB1/IL12B/CCL17/CCL4/CAMK2A/HLA-DQB2/CD40/RAB43/CX3CL1/MYO1C/TRIM26/ICAM1/IRF4/IRF1/IFNGR2/CAMK2B/HLA-A/HLA-H/GBP1/CDC42EP4/RAB20/TLR3/NR1H3/GBP2/VCAM1/HLA-C/HLA-F/TRIM22/HLA-B/HLA-E/CDC42EP2/STAT1/HLA-DQA2/IRF9/STXBP1/PARP14/TRIM38/TRIM68/GBP4
response to interferon-gamma	cellular response to interferon-gamma	GO:0071346	155	0.548256	1.53603	0.00107181	0.0237385	0.0181273	4612	tags=36%, list=22%, signal=28%	HPX/ASS1/CCL3/OASL/EDN1/HCK/CLDN1/CCL1/IRF7/HLA-G/IFNG/CCL13/IRF8/TDGF1/NOS2/CCL16/AQP4/MRC1/HLA-DQB1/IL12B/CCL17/CCL4/CAMK2A/HLA-DQB2/RAB43/CX3CL1/MYO1C/TRIM26/ICAM1/IRF4/IRF1/IFNGR2/CAMK2B/HLA-A/HLA-H/GBP1/CDC42EP4/RAB20/TLR3/NR1H3/GBP2/VCAM1/HLA-C/HLA-F/TRIM22/HLA-B/HLA-E/CDC42EP2/STAT1/HLA-DQA2/IRF9/STXBP1/PARP14/TRIM38/TRIM68/GBP4
response to organophosphorus	response to organophosphorus	GO:0046683	125	0.542347	1.49447	0.00110742	0.0237385	0.0181273	3311	tags=29%, list=16%, signal=24%	HCN4/CDO1/STC1/AREG/MMP19/ASS1/SLC6A4/VGF/ADIPOQ/SLC26A3/FOSL1/JUN/PTGS2/DUOX2/P2RX7/CFTR/FOS/PCK1/TEK/P2RY12/RAPGEF3/AQP9/CRHBP/FOSB/DUOX1/CIB2/SLC5A5/HCN2/TRPC3/JUNB/P2RX4/DUSP1/ZFP36L1/DMTN/AKR1C1/SPARC
response to peptide	response to peptide	GO:1901652	422	0.445757	1.30119	0.0040282	0.0479666	0.0366285	4017	tags=22%, list=19%, signal=18%	GDF15/FCGR2B/WNT1/INSR/CDO1/NR1H4/TRIM72/AREG/FGF21/ASS1/VGF/EDN1/GRB10/PRLR/SRD5A2/EGR2/ADIPOQ/RAB13/ADM/CHRNA7/SESN2/NR4A3/BTG2/NPPA/SORT1/EGR1/GHRHR/EPHA4/PID1/KLF2/KLF4/LRP1/PTGS2/AGRP/MGARP/TRIB3/GCGR/NR4A2/CASR/NR4A1/GAL/ADRB2/PCK1/TEK/MAS1/CAMK2A/JAG1/CAV2/UCP3/NGFR/TNFAIP3/PAK1/CRHBP/TLR6/STC2/GSTP1/CD40/KLF10/HDAC5/GJB2/MYO1C/FABP3/SLC2A8/PXN/FOXO6/BAIAP2/TGFBR3/ICAM1/ZFP36L1/CYP11A1/LGM…
response to tumor necrosis factor	response to tumor necrosis factor	GO:0034612	225	0.535463	1.5311	0.00104058	0.0237385	0.0181273	5355	tags=40%, list=25%, signal=31%	TNFRSF13C/CD14/TNFSF15/CXCL8/UBD/NR1H4/ASS1/CCL3/EDAR/GSDME/EDN1/NKX3-1/POSTN/CLDN1/CCL1/ADIPOQ/PID1/TNFRSF19/TNFRSF25/CHI3L1/KLF2/CCL13/PTGS2/KRT18/TDGF1/TNFSF11/CCL16/CCL17/CCL4/PCK1/TNFRSF9/PYCARD/CCDC3/TNFAIP3/TNFSF8/CRHBP/GSTP1/CD40/TNF/CX3CL1/TNFRSF12A/MAP3K14/LTA/PELI3/TNFSF18/RFFL/ICAM1/ZFP36L1/ZFP36/ENDOG/GBP1/GGT2/IKBKG/GBP2/VCAM1/CARD14/TNFSF13B/TNFSF9/ZC3H12A/SPHK1/GPER1/STAT1/AIM2/GG…
response to tumor necrosis factor	cellular response to tumor necrosis factor	GO:0071356	204	0.53084	1.50803	0.00105152	0.0237385	0.0181273	5355	tags=41%, list=25%, signal=31%	TNFRSF13C/TNFSF15/CXCL8/NR1H4/ASS1/CCL3/EDAR/GSDME/EDN1/NKX3-1/POSTN/CLDN1/CCL1/ADIPOQ/PID1/TNFRSF19/TNFRSF25/CHI3L1/KLF2/CCL13/KRT18/TDGF1/TNFSF11/CCL16/CCL17/CCL4/PCK1/TNFRSF9/PYCARD/CCDC3/TNFAIP3/TNFSF8/CRHBP/GSTP1/CD40/TNF/CX3CL1/TNFRSF12A/MAP3K14/LTA/PELI3/TNFSF18/RFFL/ICAM1/ZFP36L1/ZFP36/GBP1/IKBKG/GBP2/VCAM1/CARD14/TNFSF13B/TNFSF9/ZC3H12A/SPHK1/GPER1/STAT1/AIM2/TRAIP/PLVAP/NFKBIA/TNFRSF4/R…
sensory perception	sensory perception of mechanical stimulus	GO:0050954	131	0.527007	1.45729	0.00109769	0.0237385	0.0181273	3547	tags=28%, list=17%, signal=24%	MYO15A/SLC26A4/CRYM/GSDME/ATP2B2/OTOF/OTOGL/FZD4/MYO1A/PIEZO2/ASIC2/GJB6/POU4F3/EYA1/CDH23/ESPN/OTOG/TSPEAR/PCDH15/TBX1/CLIC5/COL2A1/PHF24/GJB2/SLC1A3/MYO3B/CEMIP/OTOA/FGFR1/WFS1/WHRN/P2RX4/ICAM1/ASIC3/SPTBN4/TBL1X/SLC26A5
sensory perception	sensory perception	GO:0007600	479	0.468132	1.36928	0.00100503	0.0237385	0.0181273	3279	tags=27%, list=16%, signal=23%	OLFM2/PKD1L3/NCAM2/MYO15A/SLC26A4/ARR3/CRYM/SCNN1G/SCNN1B/RAX2/RDH12/AZGP1/CCL3/GSDME/BEST2/RCVRN/EDN1/ATP2B2/RTP3/MME/OR4A15/TMEM150C/TRPM5/OR5B21/OR8S1/NTSR2/PIGR/TGFBI/ALOXE3/OR11H2/OTOF/MRGPRX2/CHRNA7/BEST1/CRYBB1/GRK7/OTOGL/SEMA5B/GPR179/BFSP2/FZD4/HOXB8/MYO1A/OR2A4/PIEZO2/CRYBA4/SCN11A/ASIC2/CNGA4/GJB6/GUCA1A/RBP3/CABP1/GFY/OR2D3/SLC24A4/CRYBA1/PKD2L1/OR56B4/SHANK1/TAS1R1/PTGS2/OR7D2/POU4F3…
signal transduction	G protein-coupled receptor signaling pathway, coupled to cyclic nucleotide second messenger	GO:0007187	188	0.511645	1.44845	0.0010582	0.0237385	0.0181273	3577	tags=31%, list=17%, signal=26%	PTGER3/CXCL9/ADGRG3/FFAR3/ADGRD1/HRH1/GRM2/HTR6/ADRA2B/EDN1/XCR1/GALR2/ADM2/MCHR1/ADM/CXCL11/SSTR2/S1PR3/GHRHR/CHRM1/LGR4/CHGA/GNA14/PTHLH/CALCR/RGS2/CHRM4/ADGRG1/GCGR/CASR/RAMP1/GALR3/OR11H7/ADRA2A/ADRB2/ADRB3/CNR1/FPR1/FSHR/MARCO/PTH1R/P2RY12/CALCRL/DRD5/PTGER1/PTGIR/ADRA1D/ADGRE2/GABBR1/ARRDC3/CORT/HRH2/MC1R/RXFP1/INSL3/ADGRG2/GNAO1/ADGRE1/RGS1
signal transduction	cyclic-nucleotide-mediated signaling	GO:0019935	167	0.51034	1.4348	0.00107527	0.0237385	0.0181273	2642	tags=26%, list=13%, signal=23%	PTGER3/CXCL9/ADGRG3/PDE11A/ADGRD1/ADRA2B/GALR2/ADM2/RASD2/ADM/CXCL11/RAPGEF4/NPPA/GHRHR/ADCYAP1R1/LGR4/CHGA/PCLO/PTHLH/GUCA1A/SCT/CALCR/RGS2/PDE10A/ADGRG1/APOE/GCGR/RAMP1/GAL/ADRA2A/ADRB2/ADRB3/EPHA5/FSHR/PTH1R/CALCRL/DRD5/PRKG1/PTGER1/PTGIR/RAPGEF3/ADRA1D/ADGRE2/RUNDC3A
signal transduction	regulation of muscle contraction	GO:0006937	133	0.547493	1.51639	0.00109051	0.0237385	0.0181273	3304	tags=31%, list=16%, signal=26%	TNNC1/TNNI3/HCN4/STC1/CHRNB4/ACTN3/ADRA2B/EDN1/CNN1/FGF13/ATP1A2/SSTR2/NPPA/TNNC2/CHGA/KCNE3/TNNT3/RGS2/PTGS2/MYBPC3/MYH7/ADRA2A/ADRB2/CAV3/SPX/ABAT/EHD3/ANK2/CACNA1C/CALCRL/PRKG1/KCNB2/GSTM2/CTTN/TNNI2/P2RX4/TNNT1/DMPK/HSPB6/EDN2/SMAD7
signal transduction	cAMP-mediated signaling	GO:0019933	144	0.518346	1.44679	0.00108342	0.0237385	0.0181273	2574	tags=27%, list=12%, signal=24%	PTGER3/CXCL9/ADGRG3/PDE11A/ADGRD1/ADRA2B/GALR2/ADM2/RASD2/ADM/CXCL11/RAPGEF4/GHRHR/ADCYAP1R1/LGR4/CHGA/PCLO/PTHLH/SCT/CALCR/RGS2/PDE10A/ADGRG1/GCGR/RAMP1/GAL/ADRA2A/ADRB2/ADRB3/EPHA5/FSHR/PTH1R/CALCRL/DRD5/PTGER1/PTGIR/RAPGEF3/ADRA1D/ADGRE2
signal transduction	adenylate cyclase-modulating G protein-coupled receptor signaling pathway	GO:0007188	166	0.517675	1.45387	0.00107759	0.0237385	0.0181273	3577	tags=32%, list=17%, signal=27%	PTGER3/CXCL9/ADGRG3/FFAR3/ADGRD1/GRM2/ADRA2B/EDN1/GALR2/ADM2/MCHR1/ADM/CXCL11/SSTR2/S1PR3/GHRHR/CHRM1/LGR4/CHGA/GNA14/PTHLH/CALCR/RGS2/CHRM4/ADGRG1/GCGR/CASR/RAMP1/ADRA2A/ADRB2/ADRB3/CNR1/FPR1/FSHR/MARCO/PTH1R/P2RY12/CALCRL/DRD5/PTGER1/PTGIR/ADRA1D/ADGRE2/GABBR1/ARRDC3/CORT/MC1R/RXFP1/INSL3/ADGRG2/GNAO1/ADGRE1/RGS1
skeletal muscle development	skeletal muscle tissue development	GO:0007519	136	0.522948	1.45137	0.00108814	0.0237385	0.0181273	2911	tags=18%, list=14%, signal=15%	NUPR1/NPHS1/DMRTA2/CYP26B1/ATF3/MSC/HOXD10/ACTN3/SGCE/EGR2/BTG2/MYH15/EGR1/PITX1/ASB2/FOS/DCN/MEGF10/LMOD3/TBX1/CAV2/POPDC2/ACTA1/MAFF
transport	lipid localization	GO:0010876	324	0.475747	1.37796	0.00101729	0.0237385	0.0181273	3195	tags=21%, list=15%, signal=18%	SLCO2B1/NPC1L1/PTCH1/ABCB1/EGF/NR1H4/EDN1/NKX3-1/KDM5B/AKR1C4/SLC10A2/ADIPOQ/CYP19A1/ABCC3/ACE/PRELID3A/SLC10A1/SORL1/FZD4/ABCG2/SPP1/ITGB3/SPNS3/ABCA13/ABCA10/ABCA9/MIR130B/LRP1/NOS2/ESYT3/APOE/TNFSF11/P2RX7/PLA2G2A/ABCA4/DISP3/CFTR/SELENOM/INHBA/GAL/APOF/ABCA8/LIPG/PLA2R1/SPX/TMEM30B/SLC51B/ATP9A/LBP/PLA2G3/TNFAIP8L3/ANO4/AQP9/NTSR1/MFSD2B/GLTPD2/TNF/PLA2G12B/MFSD2A/C3/OSBPL6/ATP8B2/LCAT/VLDLR/…
transport	lipid transport	GO:0006869	296	0.497255	1.43625	0.00102041	0.0237385	0.0181273	3195	tags=23%, list=15%, signal=19%	SLCO2B1/NPC1L1/PTCH1/ABCB1/EGF/NR1H4/EDN1/NKX3-1/KDM5B/AKR1C4/SLC10A2/ADIPOQ/CYP19A1/ABCC3/ACE/PRELID3A/SLC10A1/SORL1/FZD4/ABCG2/SPP1/ITGB3/SPNS3/ABCA13/ABCA10/ABCA9/MIR130B/LRP1/NOS2/ESYT3/APOE/TNFSF11/P2RX7/PLA2G2A/ABCA4/DISP3/CFTR/SELENOM/INHBA/GAL/APOF/ABCA8/LIPG/PLA2R1/SPX/TMEM30B/SLC51B/ATP9A/LBP/PLA2G3/TNFAIP8L3/ANO4/AQP9/NTSR1/MFSD2B/GLTPD2/PLA2G12B/MFSD2A/OSBPL6/ATP8B2/LCAT/VLDLR/FABP3/P…
transport	organic hydroxy compound transport	GO:0015850	200	0.524274	1.48462	0.0010582	0.0237385	0.0181273	3195	tags=24%, list=15%, signal=20%	SLCO2B1/NPC1L1/PTCH1/EGF/FFAR3/NR1H4/SLC6A4/SLC5A11/ADRA2B/KDM5B/AKR1C4/SLC10A2/ADIPOQ/CYP19A1/ABCC3/SLC10A1/SYT5/ABCG2/SPP1/CHGA/LILRB1/MIR130B/SLC22A1/LRP1/APOE/CFTR/SLC16A8/SELENOM/GAL/ADRA2A/CNR1/LIPG/SLC18A1/SYT9/P2RY12/ABAT/SLC51B/KCNB1/SYT13/CHRNA4/AQP9/OSBPL6/LCAT/PLA2G10/CLU/ASIC3/AKR1C1
